# Supplementary material for: CD2AP promotes the progression of glioblastoma multiforme via TRIM5-mediated NF-kB signaling
Source: Cell Death Dis. 2024 Oct 1;15(10):722. doi: 10.1038/s41419-024-07094-7 (PMC11445578; doi:10.1038/s41419-024-07094-7)
Supplement: Supplementary file 2 — Supplementary Table S1 [file 41419_2024_7094_MOESM2_ESM.xlsx]

## Sheet: Sheet1
Supplementary Table 1. Identification of proteins interacting with CD2AP.
IP-CD2AP (2397)	IP-IgG (2390)		CD2AP_Specific (362)	IgG_specific (355)
MYH9	MYH9		SH3K1	RUSD3
PLEC	PLEC		HEXB	RB11A
CD2AP	MY18A		SYNJ2	LAS1L
MY18A	SPTN1		COPE	SNRPA
SPTN1	MYO5A		ARHG7	QPCTL
MYO5A	SVIL		ATX10	MP2K3
SVIL	SPTB2		CO4A	TXD17
MYO1B	MYO1C		CAP1	NOP10
MYO6	FLNA		MILK1	ANXA4
MYO1C	MYO1B		TOM22	RM49
FLNA	MYO6		COMT	GLYC
SPTB2	FLNC		5MP2	SRPRB
VIME	LMO7		RCN2	PI42C
DYHC1	VIME		VP26A	MGN
FLNC	MYO1D		PHF6	COX2
MYO1D	DJC13		AK1C3	TUT7
LMO7	DOCK7		ADRM1	DIRA1
IQGA1	IQGA1		RFA1	IF4E
DYST	DYHC1		KAPCA	AGK
DOCK7	FLNB		PUR8	KIF14
CAPZB	DYST		PHLA1	PSA6
FLII	FLII		DYLT1	LG3BP
FLNB	MPRIP		GREM1	FUMH
LIMA1	LIMA1		SRR	UGDH
MPRIP	DHX9		BOLA2	PDC10
CLH1	TLN1		ACL6A	TCF25
DJC13	RS3A		TRI18	MTMR2
TPM4	CYTSA		EPN4	KVD33
RS4X	FINC		RRP8	KV133
CYTSA	RS17		CCD47	MYH4
RS3A	RS4X		VAMP3	MYH8
DHX9	NAT10		FGF2	MYH1
TLN1	KI67		CPSF2	RFC3
RS17	MYPT1		UB2L6	VPS4A
LMNA	LMNA		PSIP1	UB2L3
FINC	RS18		ERCC5	THIK
CAZA1	MYL6		CHMP5	GSTM1
SH3K1	TPM4		ACTS	GOGA2
MYPT1	CLH1		TPM2	PAXI
MYL6	MYO1E		ATD3B	TPP1
RL23A	EF2		RBBP7	KIF4B
NAT10	HNRPM		CHSP1	PPP5
MYO1E	RS11		ZNF22	GNA1
AP2A1	LRRF2		HIG1A	PEA15
COR1C	ILF3		MT2	DUS3
LRRF2	PRP8		YJ005	PSB1
ACTN4	K2C1		KRIT1	TRM7
RS18	AP2A1		GYS1	RBM25
RS11	RL23A		PFD4	REPI1
EF2	MVP		NFX1	ARAF
HNRPM	LUZP1		HERC4	CRNL1
LUZP1	ACTN4		DYN1	PP4P2
RS7	SI1L1		ATG3	TBK1
SI1L1	RENT1		CNN2	RDH14
RAI14	RAI14		SH3L2	KITH
COR2B	CAPZB		LONP2	EIF3H
KI67	KPYM		SAMH1	CPSF7
G3P	RRP12		CD109	APOL2
HNRPU	ACTN1		RBX1	KTN1
MVP	RS7		MIC19	TSPO
RRP12	G3P		CNPY2	DENR
K2C1	COR1C		DJB11	CNRP1
RS27A	COR2B		GSTM4	RM45
KPYM	HNRPU		SART3	ECT2
RENT1	K22E		THOC6	PLCD1
RL35	TB182		GDN	WBP11
COPA	COPA		ERCC2	YKT6
AP2B1	MYLK		VP26C	HEBP1
MYLK	RS3		NDUS1	MECP2
EF1A1	DDX1		CCD77	MCM4
EFHD2	U520		UB2D3	MKRN3
TB182	SPB1		UB2D2	NDUB5
ACTN1	CRBG1		GAR1	SRSF6
BIP	HS90B		LS14B	PON2
TOP2A	SMTN		EXOS2	DJC10
ITPR3	RRP5		LIN7C	UBA5
U520	K1C10		ICT1	PCID2
TMOD3	H15		RT35	TIF1B
SPB1	AP2B1		AAAT	SMC2
HSP7C	EFHD2		NB5R1	AL9A1
SMTN	BIP		GALE	NDUS7
AP2M1	RL4		RAB9A	NEMF
H4	K1C9		RT31	ARGL1
ANXA2	RL3		PSD10	PHLA3
RL4	ANXA2		UGPA	AK1C2
PDC6I	RL35		SUCA	P3C2A
K1671	DREB		RLGPB	SUCB2
RRP5	AP2M1		T126A	CPSF5
MYH10	NEB2		ELP1	RSBNL
RL3	K1671		DJC16	ACSL1
RS3	ITPR3		SCPDL	VAMP7
DDX1	IF16		PEX13	SP110
DREB	MYH10		AKP13	ANKZ1
NEB2	RL23		SNX1	RO52
ILF3	HNRPQ		WNT5A	BCL7C
CRBG1	RS6		TRIM3	ATP5E
CALD1	DDX5		GCP2	AT5EL
IF16	CD2AP		BRAT1	LRCH4
H15	TOP2A		PHF5A	ENAH
NOG2	CALD1		GLSK	FAT2
PRP8	NOG2		ESYT2	F102B
K1C9	TMOD3		YBEY	VRK3
RL17	HSP7C		KCC1A	H2A2C
RL23	F120A		TIPRL	RL40
RS6	ROA3		DD19A	CLH2
PRKDC	MOES		RPA49	H2B1A
K22E	HNRPK		PRP17	K2C8
HNRPK	ACLY		ITIH2	RS26L
ACLY	PFKAP		S14L2	AT1A2
ROA1	EF1A1		LVK55	K2C3
ROA3	ROA1		H2A2A	K2C7
MATR3	RL19		POTEJ	DOCK8
PSMD2	AKAP2		H2AX	RAP2A
PABP1	ARHG2		RMXL1	K1C15
HS90B	ABLM1		IGHG4	CTNA2
DDX5	PSMD2		MYL1	K2C73
ARP3	RS16		GNAI1	LAP2A
RL19	DDX27		PERI	1433S
MAP1B	CAZA1		PCBP3	AGO3
RS16	AP2A2		RAB3A	AGO1
XRCC6	NUCL		STRBP	K2C80
CAZA2	GELS		MINK1	PPGB
PABP4	ACSL4		KIF5A	PTPM1
CALM2	PDC6I		K0754	S61A1
CALM1	RRBP1		NUMBL	PHOCN
CALM3	PABP1		COPG2	GNA12
MOES	HTRA1		STK25	SRSF5
TMOD1	TMOD1		AP1M2	KC1G3
RS5	H4		IF4G3	K1C18
SYNPO	RL5		KCC2G	KCTD3
RS2	MAP1B		KANK1	PCAT1
GELS	RL10		SRC	RM19
TGM2	GNL3		K1C12	Z512B
GNL3	MATR3		HLAB	SDSL
F120A	NOP56		LDH6B	KTI12
MERL	LARP1		EFC4B	RPB1
U5S1	UT14A		MYO3B	MX1
HEAT1	MOV10		PLSL	MX2
FARP1	FARP1		FMNL1	LYPA2
AKAP2	PABP4		SPAT5	STAR9
ABLM1	RL17		PSA2	EXOS3
INF2	ARP3		PYGL	GUF1
AHNK	RS5		PYGM	SPF45
TPM1	SYNPO		NDUA5	PRRX2
HTRA1	DDX21		EIF1	CHMP6
PFKAP	NOC3L		AKA12	RIT1
TCPB	MERL		NU107	ITPA
NOC3L	RS9		ARY1	HMOX1
MBB1A	TPM1		SPCS1	HYOU1
RS9	ILF2		AURKA	SIAS
AP2A2	RS25		DNJC2	KI20A
HNRPQ	TGM2		RPTOR	MY18B
RS23	MAP1A		ARK72	VKOR1
NUCL	HEAT1		AAKG1	TF2H1
RL10	PARP1		MIC13	F111A
ARHG2	U5S1		FBX11	UBE2N
ACSL4	HNRL2		TAF2	UE2NL
NOP56	INF2		CEP41	KIF1C
RL13	SND1		CDK17	RETST
GRP75	ROA2		DNA2	EXC6B
PARP1	ENOA		SHFL	FERM2
XRCC5	RS2		ST17A	NDUA8
DDX27	NOP58		RBM4	MTA3
RRBP1	HNRPR		LSM4	MTA1
UACA	ARPC2		SEPT8	SRP19
MYO10	ECHA		CDK2	CATL1
ILF2	SRC8		DEP1B	4F2
RL7A	LRCH3		KIF3C	TP53B
ENOA	MBB1A		SELH	MYLK3
GLYR1	AHNK		RDH11	SMAP
FBRL	XRCC5		ARGI1	TMM11
ATPA	DHX30		DIP2B	NAF1
RL5	EHD1		BMP2K	AKA11
DDX21	UACA		APC4	IF4E2
TCPG	RS8		KIF3A	DHX40
TWF1	RL7A		ACACA	LGUL
ROA2	RS13		CNOT9	FUBP1
RS25	RBMX		HBE	SODC
ARPC2	TCPB		HBG1	PRR5L
HNRPR	ATPA		HBG2	SMAD5
TMOD2	TCPG		HBD	NUDT5
RL32	RS23		JIP4	DYR
SND1	GLYR1		NHS	BAX
HNRL2	RL32		F263	TIGAR
BGH3	HNRPL		ECI2	CATIN
LARP1	RL6		RSPRY	PGES2
GTPB4	TCPA		FAKD2	GMIP
RS8	RL7		TF65	HPCA
NOP58	HP1B3		ZN687	CCYL1
RS14	RL13		BET1	CSRP3
RL9	MAP4		RM03	PSB4
RL6	XRCC6		RRAGA	SH3R2
MAP1A	SF3B3		TSR3	RPC4
LRCH3	SF3B1		SPAG5	NDUV2
FAS	FARP2		RGS3	S39AE
MOV10	GTPB4		NHRF1	EI2BB
ARC1B	PRKDC		REC8	C2D1B
ARP2	ABCF2		TRIM5	SBP2L
IF4A1	CALM2		UB2L5	TRIP4
RL27	CALM1		NUP35	VEZF1
RS13	CALM3		EH1L1	AAR2
ATPO	TWF1		RING2	KBRS1
RL11	IF2B3		RING1	EPG5
SRC8	RTCB		S61A2	CX7A2
KINH	BGH3		KTNA1	MAST3
PESC	KINH		UBP2L	QCR1
EHD1	CN37		PDIP2	ALG1
CAN2	NOL6		RPP40	BLMH
TCPQ	RL1D1		SUN1	THIL
CYTSB	FAS		KT3K	LAMB1
ANXA1	NUMB		PP4C	RB15B
RL27A	ITPI2		HMGX4	NEK7
WDR1	CO6A3		EPHB2	SF3B4
TCPA	RS27A		GSK3A	P5CS
NOL6	HS90A		EI2BG	VPP3
MAP4	ARC1B		ARM10	DOPD
HP1B3	RS14		IMPA1	HSDL2
ITPI2	ARP2		OTUD4	VATE1
HS90A	VANG1		TOM70	DJC30
SDCB1	IF4A1		PPHLN	PCDB4
IF2B3	WDR1		B2MG	PCDB5
HNRPL	NEUA		P66B	PCDB3
UBA1	GRP75		DCNL3	PCDBE
TCPD	TCPE		NDUF4	PCDB7
RL1D1	CSDE1		ASPM	PCDB8
CTNA1	RL9		ANX11	PCDB9
SYEP	SDCB1		SNX4	PCDBA
LPPRC	TMOD2		TBC19	PCDBF
FHOD1	DDX17		KLF13	PCDBI
TCPH	RL27A		HRG	PCDBC
DSRAD	CAVN1		DCTN3	PCDBB
VIGLN	CTND1		DKK1	PCDBD
1433T	DHX15		ZN706	PCDB2
TM1L2	IF4G1		HPBP1	S10AG
VANG1	CAZA2		CPSF6	SPB12
ECHA	ANXA1		ESF1	AATM
RL7	H2AY		PXL2A	EP15R
MCM3	RAN		AHDC1	ODPA
5NTD	CTNA1		RTN3	RM02
NEUA	RBM14		SHC1	NUDC2
PGK1	LDHA		PDD2L	CUL4A
RTCB	RINI		ANT3	CUL4B
IMDH2	TCPD		ABI2	TAOK1
RL8	5NTD		LANC1	RBMS1
RBM14	MELPH		VIR	NPL4
UT14A	HNRPC		KEAP1	S20A1
TCPE	TCPH		SBSN	RCN1
GARS	PLPL6		PKHA2	RASA2
DDX18	TCPQ		RP9	PX11B
ABCF2	MYO10		SEPT3	PRC2B
CSDE1	NUMA1		VP13C	AACS
CO6A3	PTBP1		RT18A	DIP2A
TPM3	FBRL		ZN787	DIP2C
H2AY	RL27		UBE3A	ELP3
CAVN1	RL11		ASCC2	DUS11
RS24	K2C5		ZN800	GPTC4
TWF2	MCM3		EXOS7	TM109
DDX17	RL28		VTA1	PPCE
HNRPC	TPIS		SMAD4	KV137
FXR1	TCPZ		MAP9	KVD37
MPP10	FXR1		TMED7	PGM1
MELPH	ABLM3		IF4B	NCDN
ZCCHV	PRP19		RT18B	FIBP
2AAA	ATPB		AK17A	IBP3
DHX30	RPN1		RT16	TRIB1
RPN1	PESC		ARL15	CS047
ALDOA	TRIPC		MAST2	FBW1A
SF3B1	RL13A		F264	FBW1B
FARP2	FHOD1		TCP4	ZC3HD
RHG12	NCKP1		CETN2	RM10
PTN3	1433T		TBC9B	PP2BA
DHX15	LEG1		EFL1	PP2BB
C1TC	RL21		LYPA1	STMN1
DKC1	CLIC1		ADPPT	FPPS
WDR3	RSSA		EGR2	RUNX1
NCKP1	ARC1A		GCP3	CYH1
PTBP1	RL8		EDC4	TRIR
RL21	ZCCHV		PRAF3	CYBC1
RAN	MPP10		SPN90	LSM8
1433Z	ELAV1		NEUM	CDC73
CN37	PGK1		KV105	ERP29
RINI	ZFR		MAZ	T3HPD
ATPG	LYAR		CD9	IDH3B
CTND1	ECHB		ZBT47	HEMH
EFTU	ALDOA		RUXG	KV320
TOP2B	EF1G		RUXGL	SRS11
DAXX	NOP14		SPS1	THOC1
ABLM3	E41L2		EVA1A	PAK3
HSPB1	CAN2		ST1C2	PAK1
GFPT2	CYTSB		MB12A	PAK2
SF3B3	M4K4		PLCD4	CLPX
IPO5	VIGLN		CHD1L	C10
NOP14	C1TC		NDUBA	DDX60
TRIPC	TPM3		CTR9	FOSL1
DDX47	ATPO		URGCP	ROCK1
IPO7	EFTU		PIHD1	RFC2
COF1	ATPG		CLIP2	CUL9
PIMT	RL18A		SNX17	RHG35
RSSA	UBA1		PAX6	MYEF2
ARC1A	DHX36		SE1L1	RCC1
RS15A	PLCD3		MPC2	TCAL9
CLIC1	DDX18		CO3	PBDC1
TCPZ	PDLI7		SH2B3	MRT4
RL28	RTRAF		RGS20	CEP78
NUMB	SYDC		RPB3	HSP7E
PLCD3	PRS7		SCRN1	LIMS1
PRS6B	ITPR1		PB1	LIMS2
ATPB	CH60		CD63	PALMD
ANLN	TBL3		MPP8	PAN2
UN45A	L2GL1		CNDP2	TENS3
E2AK2	DKC1		DDX55	MO4L2
NOC2L	NEXN		PLCA	PTN
H12	NOC2L		CD123	PTCD3
RS15	H14		ZBT20	YD021
RL22	1433Z		CUTA	DDX23
MYL6B	PIMT		SPSY	AP1G1
CXA1	GNAI2		JUN	DTWD2
PRDX1	RL37A		TAOK2	RNF14
SIPA1	RS15A		ZN574	DOK1
TPIS	RS24		ICLN	CLK4
WDR36	DNJC9		DEGS1	STK4
GIPC1	PPIA		IWS1	STK3
E41L2	STRAP		CEND	UBP47
ZFR	IF4A3		ZBT21	BRMS1
NOL12	TFB1M		MSX1	RPP29
ARPC3	PTN3		TPPC5	I5P2
LYAR	TM1L2		RT24	ACADV
PSMD1	IMDH2		NU214	C1R
MYPT2	NOL12		OGFR	EDIL3
PLST	NOP53		DDX46	TRFE
SYRC	DPYL2		EXOC5	TRFL
BMS1	SIPA1		MON2	TASOR
DDB1	RACK1		KMT5A	PGFRB
DNJA1	2AAA		CCDC6	IKKB
JAK1	MYO9B		PTN9	NFXL1
NPM	AP1M1		KS6A4	HXD11
RL37A	GARS		PA1B3	M3K11
LEG1	RUVB2		DERL1	GMPPB
DNJC9	E2AK2		UBFL1	CATA
IF4A3	WDR36		UBFL6	GREM2
DPYL2	PRDX1		PUSL1	IQEC1
STRAP	LA		CAD13	IQEC2
SRP14	SYEP		M3K20	RSF1
RL10A	LPPRC		EPS8	UNC5D
LRC59	MCM7		RMD3	RPA34
RL24	MAGI1		CSN7A	SCLY
RS20	CDC5L		STIM2	RM51
RL18A	IPO7		BUB1B	PACN3
RACK1	PHLB2		LTOR1	SC24A
PRP19	FLOT2		RAB36	IDH3A
EIF3D	COF1		LRC40	ELYS
NOP53	RS15		MUC16	KCNH5
ALDR	K1C16		GAN	ZN814
NOC4L	TWF2		UBAP2	ARH40
ASPH	H10		SNUT2	PM34
PDLI7	DAXX		NOL9
KHDR1	HSPB1		ZN598
PRS7	LRC59		CBLB
DHX36	TOP2B		CBL
TBL3	VDAC1		ZSWM9
ERF3A	GFPT1		MROH7
PLPL6	UTP15		IFT27
RUVB2	FLOT1
ZO1	ALDR
DDX56	FMNL3
RL13A	CLIC4
PPR18	RL10A
EGFR	DSRAD
TERA	IPO5
PHLB2	PRS6B
MYH11	PWP2
H14	STXB3
YBOX1	EIF3D
LLPH	COPG1
GNAI2	DDB1
RL22L	PPR18
NOP16	NEST
K2C5	KC1A
ITPR1	MYH11
PRS8	DDX3X
MCM7	YBOX1
UTP15	K1C14
SYDC	NOP16
VDAC1	RL31
BOP1	RS12
PSMD3	TRA2B
ADDA	KHDR1
UTP4	PAIRB
SYQ	IMP4
ADDG	IMP3
ECHB	RL24
EF1G	PRR11
CH60	DDX56
PUR2	PRS8
FLOT1	RAB7A
STXB3	KIF2A
ARAP1	NUSAP
SH3B4	ARPC3
DHX29	NCOA5
AT1A1	MYPT2
IF2B	ADDA
NCOA5	M2OM
MAGI1	PSMD3
IF4G1	STAU1
SQOR	CCAR2
MYO9B	WDR12
DDX3X	EGFR
ADT2	DCA13
H10	SLTM
PPIA	RT07
SQSTM	TSR1
RL31	DNJA1
RL38	ATX2L
ELAV1	SYRC
GFPT1	SH3B4
RL29	TOP1
TFB1M	ANLN
IF2B2	CE170
KC1A	UTP11
PAIRB	TBB6
IF2A	ADT2
RALY	YBOX3
EHD2	LLPH
RL7L	RL22L
SYFA	NPM
RTRAF	SRP14
PUR9	SQSTM
DRG1	RL29
RT07	TAGL2
NEXN	TOM1
TENA	H1X
LA	PRS4
NSF	PUR2
ABCE1	TFPI2
PSMD6	TBG1
L2GL1	CYFP1
COPB	SRP09
NEST	SYFA
NCBP1	ASPH
MYOF	ADDG
K1C10	RBM39
MYL9	RALY
TBB6	PAR12
RADI	STAU2
HNRPF	BOP1
ARPC4	ZO1
TFPI2	PKHO1
IF5A1	SRP72
RS12	BCLF1
LDHA	MCM5
LRRF1	UTP4
CYFP1	IF2B
M2OM	SNW1
PSD13	GCN1
1433E	TERA
DCTN1	SYIC
HEXB	LIPB1
CLIC4	TCOF
RAB7A	STAT1
DPM1	SF3B2
KIF2A	H12
KIF23	RL22
FXR2	MYL6B
CCAR2	GNAI3
NUSAP	IF2B2
RUVB1	ARPC4
STAU1	RAB13
G6PD	HNRDL
RASA3	RS20
E41L1	GIPC1
PAI1	GDF15
CPNE3	MK67I
SMCA5	SAS10
ZO2	TMA16
SYNJ2	HNRPD
WDR46	RUVB1
TCOF	VAT1
MCM5	PGAM1
DDX54	DDX47
CEBPZ	RS19
TBB3	RAB14
YBOX3	NOC4L
K1C14	LARP4
GNAI3	KIF23
HNRDL	UTP18
ROAA	MACF1
TOM1	ABCE1
IMP3	ERF3A
TAGL2	COR1B
RL15	PHB2
GDF15	NOP2
H1X	IF2A
M4K4	DPM1
TR150	MYOF
HNRL1	FHL2
FMNL3	PRDX6
SGPL1	WDR46
VAT1	RL7L
RAP1B	NONO
SYAC	DDX41
CDC5L	NIBA2
MRCKA	RM15
MIC60	PYR1
2ABA	WDR3
PKHO1	NCBP1
PAR12	PRS6A
LZTS2	DDX10
BRX1	SP16H
NB5R3	WDR75
DCA13	CEBPZ
PHB2	MOGS
WDR12	DIM1
MTREX	JAK1
GCN1	ACINU
PRDX6	RADI
CE170	HNRPF
TRIO	IF5A1
SF3B2	CT45A
GNA13	CXA1
LIPB1	1433B
PRC1	ROAA
SYIC	EMD
SRGP1	SNUT1
PUM3	RL38
RBMX	RL15
CATK	LDHB
HS71A	PROF1
HS71B	TOM34
RS26	1433E
CT45A	SRSF1
RAD	TR150
RL18	SRS10
SAS10	FMNL2
S10AA	SGPL1
TRA2B	RAP1B
AP1M1	DHX29
FHL2	BRX1
RAB13	UN45A
TMA16	PRP31
IMP4	NH2L1
CAPR1	SNX9
ATX2L	ZC21A
PRR11	EPS15
MK67I	RAB32
PRDX5	HNRL1
DDX6	POP1
COPG1	PLST
UTP18	RED
DNJA2	ARHG1
SRP68	XRN2
VATA	PGAM5
PWP2	RRP1B
PRP31	TPX2
IMA1	ZO2
BACH	SYLC
POP1	SQOR
STAU2	PININ
RRP7A	RCC2
EIF3A	PSD12
DCTN2	MA7D1
NONO	PAI1
DDX41	H11
SP16H	TBB3
UTP6	PP1B
PRS4	CATK
PSD12	NDP
TOP1	AT1A1
XPO2	PCBP1
UTP11	CK098
NUMA1	RL18
ZC21A	GFPT2
COPE	RAB35
TBL2	RAD
RRS1	CSRP1
RM15	GSDME
SAHH	SRP68
PGAM5	LRRF1
WDR75	TEX10
HBS1L	TBL2
SEPT9	G6PD
HS105	DDX50
RCC2	SAHH
RECQ1	BAF
ACTB	CTNB1
H13	CBR1
PP1B	TOLIP
HNRH1	BMS1
K1C16	DRG1
NDP	PSD13
FA98A	VATA
CK098	CAND1
RLA2	PRDX5
AT2B4	SFPQ
RL12	PLIN3
CYTB	TDIF2
EMD	ARMX3
RAB10	RASA3
TOM34	EHD2
HNRPD	RAB2A
NP1L1	PSMD1
SAFB2	CPNS1
SRP09	TENA
NOP2	HBS1L
S2513	RCL1
SRS10	Z3H7A
KANK2	E41L1
BAF	ILK
SRSF1	KANK2
PGAM1	PDIA3
SEPT2	PDLI1
G3BP1	RRS1
ZN593	SYQ
SNUT1	EIF3A
ENPL	NSA2
MPCP	SSRP1
VDAC2	RU2A
PABP2	UCHL1
ARMX3	DDX24
RS19	PSMD6
TRA2A	ACTB
SLTM	H13
TDIF2	HNRH1
EIF3C	RL12
EIFCL	FXR2
NIBA2	S10AA
MTCH2	ARPC5
RAB34	MKRN2
NH2L1	SEPT2
DHX37	VDAC2
TEX10	TRA2A
NIBA1	MRCKB
TSR1	SMCA5
PDIA1	RAB34
IMB1	G3BP1
SNW1	DDX6
AL1A3	IMB1
RHEB	BUB3
EIF3B	ABCF1
STAT1	SYNC
SERA	IPYR
PYR1	ARL8B
ABR	SSBP
DX39A	PDIA1
EIF3L	NEP1
DHB12	BACH
TPX2	S2513
SRP72	ZN593
PSD11	RM22
RB12B	NOL10
PARD3	CCD86
IDHC	AL1A3
KRR1	DCTN2
ANXA6	THIO
ILK	WDR11
BCLF1	EIF3C
MA7D1	EIFCL
NSA2	SYAC
PTN14	PTN14
PLXB2	DHB12
GNL3L	RT29
DIM1	RHEB
SH3G1	RFIP5
UTRN	DNJA2
ACTBL	NHRF2
H11	UTP6
RAB35	2ABA
PCBP1	GSHR
CDC42	PSD11
SAFB1	MPCP
AP2S1	CAPR1
CSRP1	APT
COR1B	LASP1
RFIP5	GNA13
FMNL2	IMA1
DDX52	LACTB
PSMD7	ABR
OLA1	AP3D1
GSDME	UBP5
CAND1	DDX52
RS30	DDX54
TOLIP	PYRG1
APT	RRP7A
RAB14	KIF22
TBG1	PUM3
RAB2A	ZNFX1
CPNS1	MTCH2
MICA3	IDHC
LDHB	STON2
UBP5	SPIR1
PRS6A	NOL11
NEP1	CKAP5
RTCA	MTREX
U3IP2	SNR40
PRS10	COX6C
NQO1	SRRM2
PYRG1	SEPT9
PNO1	RL26
1433F	RLA0
U2AF1	GBB2
RBM39	H2AZ
RAB32	H2AV
RED	1433G
RRP1B	RS21
PLIN3	AT2B4
PDLI1	CDC42
TXTP	RAB10
WASC5	RRAS
RPOM	ABC3B
RGAP1	RLA2
MKRN2	ROA0
K1522	FA98A
SPIR1	PFKAM
NOL10	ERH
SKT	PCBP2
ITCH	AP2S1
SYNC	PRKRA
TECR	TIM16
SYTC	RS30
ACTG	RL30
TBB5	U2AF1
PP1A	IF1AX
RL26	PHB1
GBB2	DEST
H2AV	GRWD1
H2AZ	VPS35
ATD3A	DBNL
1433G	GNAS1
RRAS	GNAS2
MACF1	PUR9
ROA0	MDHM
PROF1	HCD2
RS21	G3BP2
PFKAM	U3IP2
ERH	PPAC
ARPC5	EIF3M
MK01	RPF2
RL30	EIF3L
IF1AX	DHX37
TIM16	MRCKA
MTPN	SYWC
SNX9	PLK1
GNA11	EHD4
BUB3	U2AF2
CBR1	KIRR1
SSH1	ITCH
RL14	TRIO
SRRM1	GNA11
GSTP1	ANXA5
LARP4	TXTP
SFPQ	RB12B
ARF6	STT3B
EXOC4	RS10
DEST	PSMD7
RAB18	TS101
EBP2	PPIB
PPAC	CEP55
CCD86	PCNA
DBNL	RBBP4
UBP7	RIOX1
MOGS	GLRX3
RT09	LZTS2
QCR2	KAP0
SRBS2	SFXN3
AT2A2	VASP
EF1D	PRDX2
PDIP3	RL34
TIM50	C1QBP
PTH	PAPD1
ARHG7	SYTC
OST48	ABCF3
RS10	UBP10
DP13B	SSH1
PALLD	DCTN1
ABCF1	AT2A2
EPS15	GTF2I
PININ	AAK1
DNJA3	AT5F1
SYWC	MA7D3
SSRP1	KS6A3
RCL1	RBM28
LRC47	NU153
METK2	PARP4
COPB2	OST48
SYLC	NSF
CRYAB	ACTG
TS101	TBB5
RRP1	ACTBL
IPYR	MYL9
KPCA	RAB3B
DYN2	SRSF7
6PGD	PFKAL
UCHL1	RAB18
RAB23	LC7L2
FLOT2	RAB5C
SPB6	SEPT7
SYSC	CAV1
WDR43	IF6
RT22	1433F
RLA0	NB5R3
EZRI	NHP2
HNRH2	PABP2
ARF3	NP1L1
ARF1	OLA1
COF2	NTPCR
PCBP2	KLC1
ABC3B	GSTP1
K1C17	LTV1
PRPS1	ASF1B
AT2B1	EIF3F
1433B	CD44
IQGA3	RRP1
RAB5C	RL14
SRSF3	KAP2
CBX3	CO5A1
ACSL3	UIF
MRCKB	SMD2
NTPCR	RTCA
PRDX2	SI1L3
ASF1B	FSCN1
RM22	MMTA2
AHSA1	KPCI
ARL8B	PDIP3
SSBP	GNL3L
AP3D1	ELOC
DDX50	RBM19
NHP2	FEN1
KCC2D	DNJA3
CHTOP	RS29
MICA2	XPO1
EIF3F	SRPX
THOC4	SUN2
ATPK	RAB23
AT5F1	EPHA2
SFXN3	SF3A3
EHD4	ANXA6
PI4KA	MICA3
SMD2	SRSF9
PP2AA	EF1D
KAP0	IF2P
PHB1	BOREA
KPCI	CCN1
STT3B	NIBA1
ACINU	INT6
CEP55	SERA
MAK16	PKHA5
MARE1	6PGD
KAP2	TNPO3
TFR1	METK2
RL39	K1522
R39L5	ASNS
STON2	PP2AA
RB11B	PARD3
RS29	DX39A
MARK3	CYBP
ARHG1	SYSC
WDR11	LRC47
SDHA	PAI2
GA2L3	TENS2
EPHA2	AATF
FCF1	PALLD
ANM1	CDK1
RL34	YLPM1
SYVC	UBP7
PPP6	COPB2
ERBIN	SH3G1
KIRR1	KHDR3
PRKRA	OASL
RHG22	EI2BA
DDX10	ARF6
FIP1	WDR43
PLD1	SYFB
E41LB	CATD
RIOX1	RGAP1
SF3A3	KRR1
TIMP3	GULP1
VASP	RL37
DDX24	CDK5
SNR40	IF4G2
STIP1	AP1B1
SYFB	PP1A
GLRX3	EZRI
U2AF2	HNRH2
CHD4	ARF4
RL35A	ATD3A
RU2A	SAFB1
EIF3I	COF2
IF4G2	K1C17
KHDR3	CBX3
SCRIB	RHOG
RT27	PURA
ATX10	SRSF3
BOREA	ASF1A
XRN2	SAFB2
LACTB	CYTB
PML	FMR1
ABCF3	ARP5L
GDIB	PROF2
NU153	MK01
RICTR	NACAM
DHX57	NACA
NOTC2	ENPL
TKT	MARE1
LAR4B	ARL2
CO1A2	CHTOP
RM47	ACSL3
SPS2L	KCMF1
TRI25	SRRM1
CTNB1	PELO
CYBP	QCR2
AAK1	ATPK
DLG5	PSB5
UFO	MTPN
RL37	PEBP1
SAHH2	SMD3
UBP10	PTH
RPF2	FKBP8
FSCN1	NGDN
H2A1B	IPO9
H2A3	FBXW5
H2A1C	DDX28
RAB1B	SFXN1
ARF4	MICA2
GBB1	SYVC
ACTZ	SC22B
PFKAL	PDIA6
RAB3B	MARK3
RAC2	3MG
CAV1	G6PI
RHOG	AP3B1
KV401	PLXB2
LC7L2	DSG1
GNAS1	NECP1
GNAS2	ODO2
RRAS2	HXK1
HORN	RPOM
FMR1	EIF3I
CATB	MAK16
PURA	SDHA
VPS35	EIF3B
PAI2	HGF
NACAM	DCAF7
NACA	PNO1
CO5A1	LMNB1
IMA5	XPO2
KLC1	TIMP3
G3BP2	TIM50
THIO	RIOK2
IF6	RM14
NP1L4	RL36
HXK1	RUSD3
CO4A	SRBS2
ARL1	LRCH1
PLRG1	HACD3
EM55	SUGP2
PROF2	NSUN2
KCY	RHG22
PARVB	NOL7
VDAC3	NUFP2
SC22B	COPB
CD44	RT12
NIP7	RB11B
CDK1	RB11A
STEA3	GRB10
3MG	STEA3
HCD2	ARL1
NGDN	SF01
RT29	NQO1
PSME2	RT27
AATF	DP13B
FAF2	RU17
TMM43	UBF1
SI1L3	NOTC2
CAP1	ANM1
KIF22	HSP74
NAMPT	PSME2
AP3B1	ERBIN
BAZ1B	SNAA
NECP1	SPB6
CPNE1	CPNE1
SMC4	ESTD
PLCB3	SYK
SEP11	VINC
COX6C	SPF27
NSUN2	WDR74
NUFP2	RPF1
Z3H7A	CUL1
PAPD1	LAS1L
FHOD3	MAP1S
PSMD8	DCD
RB22A	CRYAB
MMTA2	E41LB
GANAB	HNRLL
AHNK2	LSG1
EF1B	EIF3E
NDUS3	ELOA1
TNPO3	ARMX1
FBXW5	SLK
ASNS	GA2L3
RT12	SDA1
G45IP	LAR4B
RIN1	DSG2
SRPRA	KCY
SNAA	DOC10
PLK1	CPSF1
RBBP6	SSF1
C1QBP	CAN1
MAP1S	SNTB2
RM04	GSTO1
CALX	UTRN
SYK	G45IP
EXOSX	GBG12
CATD	OSBL3
TENS2	PRC2C
BAG2	EPB41
DAPK3	ACOT9
UBF1	ZN638
EIF3M	UBR4
SYT11	UBP15
CY1	ASCC3
LASP1	ARP10
ODO2	SPEE
DCTN4	TBA4A
UBE3C	PP1G
UBP15	H2A3
ITA3	H2A1C
THUM3	H2A1B
MA7D3	RL26L
FEN1	RS26
RM16	RAB1B
DOC10	RAB1A
RBM28	ACTZ
PDIA3	GBB1
PURB	ARF1
KAD1	ARF3
MTA2	ACTY
C2D1A	PRPS1
COIL	RAC2
SNTB2	NDKB
MILK1	PARVB
GTF2I	STK26
HPRT	ATP5L
HSP74	DPYL3
GSTO1	S2512
GSHR	IMA5
BUD31	S10AB
MYH14	RAB5A
PP1G	SMD1
DDX3Y	VAPA
AP1B1	SMCA4
RL26L	EBP2
ARF5	KV401
ASF1A	CD59
RBP56	TADBP
RAB8A	AHSA1
SRSF7	NAMPT
IMA7	TPRN
RALA	RTN4
SMD1	SPB3
PI51A	TIM14
ARP5L	PRP6
SMD3	WASF2
WASC4	YES
SEPT7	P5CR2
SRSF9	FIP1
RBM8A	RL39
ABC3C	R39L5
FUS	ATPMK
CNBP	PI51A
NDKB	NP1L4
TOM22	UBXN1
WASF2	CAVN3
ELOC	EF1B
DCAF7	MAGD2
EIF3E	UTP23
FKBP8	PSDE
MK03	KPCA
NDUAA	RBM15
K2C78	STML2
ABI1	MIC60
CCN1	PURB
GRWD1	TARA
TARA	RL35A
KCMF1	GALK1
SRPX	THOC4
TIM14	C2D1A
PI42A	NDUAA
MYADM	HS105
VAPA	ZC3HF
XPO1	KIF2C
GIT2	LYRIC
UBXN1	ACOHC
CBX5	WASC4
S10A6	CC137
ESTD	SNRPA
RM33	PIP
RIOK2	SF3A1
WDR74	AGAP3
CD59	DC1I2
AP3M1	RM41
ARL2	PA2G4
PUR6	PSMD8
LAP2B	SEC13
ZC3HE	SKP1
ATP5L	RICTR
CKAP4	CI114
PIP	PI42A
COMT	PGRC1
5MP2	FUBP3
AGAP3	SLIRP
GLGB	SAHH2
LMNB1	RFC5
MDHM	RM16
NOLC1	TFR1
GALK1	CFA20
FRG1	RT09
TISB	RENT2
CKAP5	SKT
AT1B3	QPCTL
TADBP	ARL3
RAP2C	ODPB
SUN2	TCTP
RT34	PSA5
SLIRP	RM04
CAN1	TISB
ELOB	ZYX
RCN2	MLEC
PSA5	HPRT
TRADD	RPAB3
OTUB1	NEDD4
MMS19	PCH2
RTN4	FCF1
PDIA6	HXK2
VP26A	AP3M1
TNPO1	PRC1
FUBP3	MELK
RM14	EXOS4
RPF1	AHNK2
PHF6	CPNE3
AK1C1	RM11
AK1C3	NMNA1
DDX49	ABI1
IF2P	RT34
RBFA	PPP6
PCH2	SAR1A
PSA7	FAF2
LIMC1	MYO19
ACOHC	6PGL
GUAA	MMS19
ADRM1	MP2K3
PARK7	PRS10
GULP1	BAG2
RL36	PI4KA
SMHD1	CPT1A
MYCB2	WASC5
CPSF1	DCTN4
BAG3	KTHY
PAWR	EI2BD
PPIB	SCRIB
OXSR1	GUAA
THOC2	RECQ1
GMFB	NOLC1
TCTP	GTPB1
MAGD2	PAIP1
PWP1	TMEDA
CALU	NOB1
BYST	CO6A1
M4K3	TXD17
DLG1	SUH
SRRM2	ITA3
RU17	DESP
FRM4A	TKT
ALKB5	TF2H4
SLK	LEG3
RFA1	ERAL1
RPN2	DAPK3
PCNA	RB22A
RAGP1	ZC11A
HACD3	CKAP4
PALS2	MYG1
PEG10	PTN12
NHRF2	TMM43
NFIC	TECR
TCAF1	INCE
ZYX	BUD31
CUL1	ERI1
PTN12	BAZ1B
ZC3HF	KIFC1
SC24C	RM47
MAGD1	SYMC
NOL11	UBP14
ATX2	SMU1
DC1L1	UBR5
PAIP1	EXOC1
XPOT	FRG1
EI2BD	NOP10
IPO4	PAWR
UIF	SNX3
GRB10	PRP4
KAPCA	HMMR
STK39	ATLA3
EIF2D	VATH
VATB2	MYH14
OAS3	TBA1C
CSKP	DDX3Y
GET3	ADT3
AQR	IF2G
CSK22	MYO1A
PUR8	RHOC
HBA	HS71A
DEK	HS71B
RT05	RAB8A
RIPR1	DYL1
PHLA1	RAC1
MGN2	STK24
TNAP2	NDKA
S10A8	AT2B1
MCTS1	IMA7
ASCC3	RRAS2
MYG1	IQGA3
GTPB1	DYL2
ODO1	ABC3C
OASL	RALA
POTEF	TR112
TBA1C	RBM8A
TBA4A	RT14
IF2G	VPS4B
ADT3	CORO6
IGG1	PTBP3
IGHG2	RAB21
RHOC	MYADM
RAB1A	HNRH3
RHOA	CXG1
CYFP2	SPRE
DYL1	S10A6
RLA1	HORN
S2512	OTUB1
DPYL3	SIN1
RS27	UCHL3
SMCA4	DHB4
STK24	CATB
RAC1	ANXA4
RAB5A	RM33
DYLT1	BTF3
SMCA2	PK1IP
YES	RB27B
CXG1	PUR6
SFXN1	ETFB
PSMD4	PSMD4
S10AB	PLOD2
TR112	RM49
KLC2	UMPS
MARK2	RB27A
RB27A	IFIT5
PK1IP	NDUS3
STML2	TB10B
GPNMB	RIN1
MGST3	SEP11
RT14	DNJB1
PELO	SPTC1
CORO6	SPAS2
UBXN6	P4HA2
P5CR2	TYK2
PA2G4	PLRG1
ARHG6	AROS
RAB21	GLYC
RAP2B	COIL
MEAK7	EM55
LRCH1	RFIP2
FYN	RABL3
SPB3	VAPB
CO6A1	RUXE
CFA20	AURKB
RAPH1	EXOC4
SRGP2	RBM42
RRP44	BLVRB
MELK	SRGP2
TRI56	PALM2
CLCA	SRPRB
CC137	PATL1
VTNC	DAZP1
CDK5	PR40A
CCD9B	PTPRK
PRP4B	TXNIP
ARL3	RRP44
NEDD4	GAPR1
NPM3	ITB1
RBM15	KCC2D
NAA40	CY1
QKI	SEM7A
TPRN	UCK2
NOL7	FRIH
CAVN3	GDIB
HXK2	PI42C
TOM40	MGN2
MYL10	MGN
ANXA5	SC61B
NAGK	BIEA
AURKB	RHG01
RT11	YMEL1
KIFC1	PSMD5
BTF3	RBBP6
SERPH	CBX5
DNJC7	COX2
SHKB1	GSH0
GREM1	E41L5
DESP	CCD9B
MLEC	DNJB6
ERD22	STIP1
PSB5	EFR3A
RABL3	OXSR1
SAP18	ELOB
OSBL3	EPDR1
G6PI	KPCD
GSH0	BYST
E41L5	SMC4
RENT2	GANAB
RNPS1	PWP1
EI2BE	NXF1
LTV1	TUT7
F10A1	VPS29
ST134	SON
VPS29	SNX8
AIMP2	PLOD1
ZNT1	RT11
TEBP	PLD1
AMOL1	ZN326
ATP5H	ADK
NDUA9	RFTN1
ATPMK	SRRT
ODPAT	MTMR5
SRR	PSA7
UBR4	PSB3
INT6	DIRA1
VPS4B	IF4E
GRB2	DRG2
KIF2C	ILEU
VAPB	NU155
CSN4	CALX
DSG1	DAD1
NXF1	TEBP
RSU1	PTSS1
UCHL3	ESYT1
DC1I2	AGK
SF3A1	ST134
IL1RA	F10A1
RHG21	DDX31
FIS1	SPTCS
RO60	PARK7
DAD1	DTX3L
PLOD1	TNAP2
RHG01	LIS1
WDR26	NDUA9
MAGT1	SR140
ZNFX1	AT1B3
PSDE	MMP14
ODPB	TB10A
IDHP	ZN622
SF01	IDHP
MCES	AHR
MRM3	KIF14
RUXE	RLP24
HINT1	NAGK
RFC1	TF2H2
PLAK	T2H2L
PSA1	PSA6
BOLA2	AFAD
PGRC1	LG3BP
SPEE	ALKB5
BAIP2	NFIC
ITB1	MTA2
SPD2A	RIOX2
ZCC17	EXOSX
SAM50	CARM1
RS28	GA2L1
MTMR5	ATX2
PTPRK	PSD3
RBM42	SYYC
ARMX1	FUMH
AROS	HBB
LEG3	PSA4
VINC	SHKB1
AFAD	UBP16
PSD3	CALU
SPAS2	S10A8
SRPK1	UGDH
PRP6	PDXK
DNMBP	NDUB4
TXNIP	ARL4C
SPTCS	MBOA7
IFIT5	PDC10
PDXK	BAG3
PLMN	AIFM1
ACL6A	MIF
RM11	RO60
CLUS	SPS2L
ZC11A	NUP93
NDUAD	NIP7
LSG1	THUM3
PRRX1	CDC37
CND1	TCAF1
AAPK1	SCYL1
NOB1	TCF25
PSMD5	COPD
RT23	RT15
DSG2	RT22
NU160	RSMN
LEG7	RSMB
SLX9	USP9X
AGO2	EFNMT
CO6A2	MTMR2
6PGL	SC11A
SAR1A	RAGP1
EIF3G	CSKP
MBOA7	YTDC1
MAPK3	PUF60
FBX30	CAN5
BIEA	CYC
DCD	GHC2
PRC2C	GHC1
TRIP6	POTEF
HERC5	TBB2A
EPB41	ACTBM
ETFB	K2C6A
AN13A	RL36A
TRI18	RHOA
MDHC	MYH13
BLK	ARF5
NU205	RASK
THOC5	DESM
COPD	K2C75
THYN1	ENOG
ARL4C	RAB8B
T2H2L	PRPS2
TF2H2	ALBU
EPN4	CYFP2
SR140	RS27
RBM19	KC1E
RRP8	RS27L
ERAL1	RAP2C
IF5	RAP2B
CCD47	ALDOC
TALDO	RLA1
WDR6	K2C78
MMP14	MK03
HNRLL	IMA3
RM36	IGG1
PSA	RBP56
ECD	RAB5B
EXOC1	SMCA1
VAMP3	KVD33
FGF2	KV133
CPSF2	IGHG2
SBDS	HLAC
EI2BA	FYN
RT15	RALB
SPF30	FUS
UB2L6	PLCB3
NOP9	PRDX4
ZN638	MGST3
AMPL	RNPS1
YTDC1	DOCK6
PSIP1	MYH4
SPTC1	MYH8
MBNL1	MYH2
XRN1	MYH1
PRS23	S10A9
SMU1	HLAA
ROCK2	PHRF1
RSMB	RFC3
RSMN	LC7L3
PKHA5	SPB4
PRP4	GDIR1
INCE	MEAK7
ACOT9	TRADD
SUGP2	VTNC
ERCC5	T2EB
CHMP5	PRP4B
ML12B	SAP18
ML12A	NAA40
ACTS	FIS1
TPM2	GPNMB
TBB2A	VPS4A
ACTBM	CALR
H2A2B	RFOX2
RL36A	ERCC3
H31	TGM3
DESM	NPM3
PRPS2	SLU7
ALBU	AIMP2
ATD3B	DHX57
RAB8B	RHG21
GBB4	CLCA
RS27L	AL3A2
RALB	OAS3
HLAA	DNMBP
DYL2	HERC5
STK26	ERD22
H37	TOM20
PRDX4	DNM1L
RB27B	FBX30
KC1E	MGLL
NDKA	VDAC3
MYH2	SODM
GNAQ	SURF4
IMA3	CH10
RBBP7	UBXN6
RAB31	EXOS8
HLAC	MOC2B
PHRF1	RPA43
LC7L3	KRI1
ALDOC	DIC
CHSP1	GRB2
LYRIC	DUT
IPO9	PFD2
AL3A2	SRPK1
HGF	AN13A
MARE2	ZCH18
ZNF22	MYL10
SURF4	ERLN1
ZNG1F	ATP5H
ZNG1C	GMPPA
ZNG1E	TRI47
ZNG1B	UB2L3
ZNG1A	THIK
PFD2	RS28
ZN326	SSRD
AKIP	KPRA
HIG1A	FRM4A
EXOS6	RAPH1
GIT1	GNAQ
MT2	SAM50
DNM1L	LSM12
MOC2B	HDAC2
SIN1	RAB31
MARE3	PSA1
NUDC	AKIP
DNJB1	PITH1
PHIP	RM34
S10A9	GSTM1
RPAB3	NED4L
RFOX2	P66A
PSB3	GOGA2
SMCA1	PAXI
DHB4	SRPRA
HNRH3	ADNP
ILEU	TSYL1
AR6P4	TPP1
PICAL	PEG10
SYF2	KIF4A
Z385D	KIF4B
EXOS4	KVD13
SSRD	KV113
SMIM4	TM214
YJ005	LBR
RFTN1	AR6P4
KRIT1	IF4H
CO1A1	PPP5
RIR1	GNA1
MYO19	VRK1
SC23A	RIR1
GYS1	TXNL1
KIF4A	PEA15
PFD4	NDRG1
TXNL1	MARE3
DSC1	GSK3B
UTP23	NEK9
SON	GTPB6
MSRA	CLK3
KPRB	UBC12
SKP1	SURF6
NFX1	DECR
DIC	DNJC7
CI114	HYCCI
CADH2	CKAP2
TMEDA	SYT11
ADNP	RM44
PIN1	ZNT1
CSK21	GAK
HERC4	DUS3
SODM	PSB1
TRM1L	REXO4
BLVRB	NDUAD
S27A4	IL1RA
CP131	DGKZ
P4HA2	SH3L3
NMD3	VEGFA
DAZP1	LIPA1
TSYL1	TRM7
KPRA	CO1A2
TOM20	GEMI5
TGM3	RFC1
ERF1	RBM45
SP100	SNX27
PP1R7	PARN
TB10B	SC24C
DYN1	GEMI4
OSTF1	PLMN
CALR	SIR7
ATG3	RPN2
DNJB6	FHOD3
PEBP1	HMGB1
FA83D	HGB1A
PR40A	GLGB
PPIG	RBM25
SC61B	IPO4
GMPPA	CRIP2
CNN2	CLAP2
SH3L2	PIN1
GAK	CSN4
RPAC1	SPD2A
PTN1	PSA3
SEC13	PRC2A
RFIP2	MAGD1
ERI1	WDR6
SCYL1	XPOT
GEMI5	PPIG
RM44	PSB2
F120C	REPI1
CCDC9	AMOL1
KS6A3	PML
PCDGK	TMM33
NGAP	MCES
CKAP2	ARAF
CLK3	ARHG6
GEM	LEG7
PKHO2	CRNL1
GAPR1	PP4P2
GBG12	MCM6
MTCH1	TBK1
LONP2	SC23B
SH3L3	HBA
TF2H3	EIF3K
UTP20	RDH14
SAMH1	EWS
TF2H4	AMPL
TRXR1	KITH
CD109	PCM1
REXO4	AAPK1
MIB1	TRM2A
PTBP3	ABCD3
RBX1	DDX49
PARVA	PTH2
MIC19	EIF3H
CH10	U119B
MGLL	CPSF7
SLU7	BLK
TFAM	DC1L1
CNPY2	APOL2
CAN5	RT23
MP2K2	CSK22
HDAC2	GRSF1
UMPS	ERF1
HGB1A	KTN1
HMGB1	TBCB
LSM12	ARMC9
RM41	TSPO
DJB11	SYF2
S4A7	STAT3
T2EB	ANFY1
PLOD2	LANC2
EIF3K	RPP30
DECR	DENR
RIC8A	SEP10
AAMP	CNRP1
NOM1	RM45
ELMO2	MCTS1
GSTM4	CSN8
PSA4	ZCC17
WWP2	LIMC1
PARP4	CSN3
RM24	ECT2
SR1IP	LONM
PNMA2	PTN1
SART3	AAMP
RBM3	PICAL
STXB1	SRBD1
GSK3B	CNOT1
TRI47	RT05
YLPM1	PLCD1
THOC6	WBP11
SDA1	CO1A1
CND3	NU205
GDN	SAMD1
KI13B	ZC3HE
EPDR1	XRN1
PTH2	CPSF3
DDX31	YKT6
SSF1	SPCS3
ADK	HEBP1
TYK2	SPF30
GA2L1	MECP2
GDIR1	MCM4
ERCC2	KAD1
VP26C	RASA1
NEK9	SERPH
CYC	QKI
FRMD6	TALDO
NDUS1	MKRN3
GTPB6	RHG17
CPEB4	NDUB5
STX5	SMHD1
CDC37	RBM3
CISD3	MAGT1
PTPRE	SRSF6
CCD77	HMGA2
UB2D3	NOP9
UB2D2	CCDC9
GAR1	TNPO1
HPCL1	NOSIP
FRIH	PON2
ZN622	DJC10
LS14B	RHGBA
EXOS2	SPA5L
PARN	PKHO2
LIN7C	UBA5
LTN1	MYCB2
TB10A	IF5
SDHB	PCID2
FND3B	NU133
KTHY	VATB2
GEMI4	TIF1B
SPF27	SMC2
EXOS9	UTP20
ICT1	AL9A1
RT35	GET3
AAAT	PYGB
DRG2	AIDA
ETFA	TRI25
SRRT	PPIL1
SC23B	ELP2
NB5R1	ASSY
PUF60	DLG5
SUH	NDUS7
EIF2A	NEMF
MTAP2	RIPR1
GALE	TRPT1
ARMC6	CHD4
AIDA	MIB1
EWS	TOM40
RRP36	MBNL1
RAB9A	RFC4
UHRF1	AQR
RT31	RPP38
PSD10	RM24
ARP10	GMFB
SEM3C	NU160
RFC4	MDHC
HECD1	OSBL8
TM10C	ARGL1
UGPA	RPB2
SUCA	PHLA3
CSN3	THOC2
FUBP2	VATG1
UCK2	AK1C1
NRBP	AK1C2
GPX8	MAPK3
HYCCI	ODO1
MSH2	P3C2A
VATG1	SGTA
RLGPB	SUCB2
NU155	CPSF5
CSN2	RSBNL
CSN8	ACSL1
DTX3L	MDC1
RM39	VAMP7
U119B	NPA1P
DJC11	RM39
SNX3	RRP36
ELP2	ETFA
KLD10	CP131
RFC5	PRS23
T126A	CADH2
NDUS2	CTRO
SF3B6	SP110
PAK4	MCA3
ELP1	LRC41
DJC16	ANKZ1
SCPDL	RO52
SNX8	TRIP6
TRM2A	HECD1
PEX13	BCL7C
CYH3	SEM3C
CYH2	ATP5E
PPIL1	AT5EL
NMNA1	LRCH4
DGKZ	ENAH
IF4H	TOPK
AKP13	RRAGC
SMC3	PA1B2
RBM45	S27A4
PPIH	FND3B
Z3H7B	DDX20
NAA15	PKN1
CPT1A	THOC5
MDC1	THYN1
STK10	CISD3
SNX1	WDR87
WNT5A	FAT2
TRIM3	S4A7
GCP2	F102B
PA1B2	SBDS
SYMC	NRBP
BRAT1	VRK3
PHF5A	ACTA
NDUB4	ML12B
GLSK	ML12A
ESYT2	TBB4B
EXOS8	TBA1A
SEM7A	POTEI
YBEY	H2A2C
HMMR	H2A2B
VRK1	RL40
KCC1A	CLH2
PSMD9	IF2GL
CO9	ADT1
USP9X	RL36L
ELOA1	H2B1A
TIPRL	PAP1L
DD19A	RLA0L
PALM2	MYO5C
RPB2	SPTN2
RPA49	RASN
CC71L	K2C8
PRP17	RS26L
PCM1	H33
AATC	H32
ITIH2	AT1A2
ARMC9	H31
SNX33	K2C3
SGTA	K2C7
S14L2	RAB3D
LRSM1	KIF5C
LVK55	KC1D
ACTA	KRT84
TBB4B	DOCK8
TBA1A	SMCA2
POTEI	K2C1B
H2A2A	GBB4
POTEJ	RAP2A
H2AX	K1C15
K2C6A	CTNA2
IF2GL	KLC2
ADT1	MYO1G
RL36L	LAP2B
RMXL1	H37
IGHG4	ABC3F
RASK	K2C74
MYO5C	K2C73
MYO1A	LUC7L
SPTN2	LAP2A
H32	DYN2
MYH13	SMAD3
H33	PLAK
RLA0L	SMAD2
RASN	AGO2
PAP1L	AK1A1
MYL1	1433S
K2C75	MARK2
GNAI1	ERLN2
ACTY	RHOQ
PERI	RAB12
ENOG	RL37L
PCBP3	GEM
RAB3D	AGO3
RAB3A	AGO1
STRBP	RUXF
KRT84	IMA4
MINK1	HV373
DOCK6	KPRB
K2C1B	FA98B
K2C74	K2C80
KIF5A	LMNB2
KIF5C	MYL4
K0754	CNBP
RHOQ	MP2K2
KC1D	TMCO1
NUMBL	EXOS1
FA98B	HMX3
RAB5B	F120C
COPG2	SRSF2
LUC7L	MP2K1
MYO1G	PPGB
SPB4	TP8L1
STK25	PALS2
AP1M2	LRSM1
IF4G3	PEBB
KCC2G	K1C20
RBBP4	SPC24
KANK1	CND3
RL37L	PTPM1
ABC3F	NGAP
SMAD2	DAB2P
SMAD3	GOGA7
AK1A1	S61A1
SRC	CH033
K1C12	SC23A
HLAB	GGYF2
ERLN2	MPP2
LDH6B	PP1R7
IMA4	OSTC
RAB12	PHOCN
RU2B	AIMP1
EFC4B	ELOF1
ERLN1	PARVA
LMNB2	GNA12
MYO3B	SRSF5
PLSL	ATG7
KIF1B	KC1G3
KIF1A	STXB1
G3PT	NOM1
RUXF	MOT1
HV373	NCBP2
FILA2	DLG3
FMNL1	BAIP2
AKT1	HACL2
GBF1	GGH
TMCO1	MARE2
SRSF2	GBF1
SYSM	PSMG1
SAP	K1C18
SPAT5	NSUN4
SIR7	KLD10
CKP2L	HABP4
HMX3	RSU1
TP8L1	KCTD3
GGYF2	PCAT1
AP3S1	GLYM
PSA2	SP100
PYGB	RM19
PYGL	AKT1
PYGM	Z512B
MCTP2	RUSD4
DLG3	STK39
SPRE	SDSL
NDUA5	CTCF
RPP30	SRGP1
EIF1	EI2BE
AKA12	KTI12
GOGA7	RPB1
DUT	MX1
SYF1	MX2
CTCF	VP37A
SP3	LYPA2
HABP4	DJC21
NU107	ARMC6
COR2A	STAR9
KIFA3	SAP
ARY1	ELMO2
RBM34	MCTP2
SSRG	TRI56
SPCS1	EXOS3
AURKA	GUF1
DNJC2	SPF45
RPTOR	PRRX1
ARK72	PRRX2
AAKG1	CHMP6
MIC13	ECM29
FBX11	RIT1
NU133	TBCE
TAF2	ITPA
AL3B1	STX5
PP12C	ARAP1
MYL11	Z3H7B
CEP41	HMOX1
CDK17	TM9S2
DNA2	KIF1B
SHFL	KIF1A
TRI26	FUBP2
ST17A	RANG
AIMP1	HYOU1
PEBB	SIAS
RBM4	KI20A
LSM4	MY18B
CCNB1	SENP2
PSMG2	OSTF1
2024-09-08	VKOR1
AP1S1	NDE1
SLFN5	NDEL1
OCAD2	TF2H1
GRSF1	HINT1
RUSD4	TR10B
CDK2	FACE1
DEP1B	F111A
ARI5B	UBE2N
PATL1	UE2NL
AIP	SLFN5
ATG7	MTAP2
KIF3C	CCNB1
CH033	TBCD
RANG	CND1
MEMO1	EIF3G
AHR	KIF1C
SELH	LSM1
RDH11	G3PT
GPAT1	ZNG1A
ARGI1	ZNG1F
DIP2B	ZNG1E
BMP2K	ZNG1C
[truncated: 399 more rows]
